# Supplementary material for: On the enigma of Palaenigma wrangeli (Schmidt), a conulariid with a partly non-mineralized skeleton
Source: PeerJ. 2021 Nov 2;9:e12374. doi: 10.7717/peerj.12374 (PMC8570166; doi:10.7717/peerj.12374)
Supplement: Supplemental Information 5 — Numbers are occurrence counts in localities, stages, respectively. [file peerj-09-12374-s005.csv]

stage	conulariid count	locality count
porkuni	3	2
pirgu	27	9
vormsi	51	7
nabala	46	7
rakvere	0	0
oandu	14	7
keila	29	8
haljala	127	18
kukruse	41	9
uhaku	6	2
lasnamäe	13	4
aseri	2	1
kunda	4	3
